# Supplementary material for: Lexis Diagram and Illness-Death Model: Simulating Populations in Chronic Disease Epidemiology
Source: PLoS One. 2014 Sep 12;9(9):e106043. doi: 10.1371/journal.pone.0106043 (PMC4162544; doi:10.1371/journal.pone.0106043)
Supplement: File S2 — (ZIP) [file pone.0106043.s002.zip]

Archive with 13 entries (13 files):
- cutCases.R
- inc.sim2.R
- inc.sim3.R
- interpArray.R
- lineIntegral.R
- m0.sim2.R
- m0.sim3.R
- readme.txt
- sampleLine.R
- simulation1.R
- simulation2.R
- simulation3.R
- simulation4.R
