# Supplementary material for: Lexis Diagram and Illness-Death Model: Simulating Populations in Chronic Disease Epidemiology
Source: PLoS One. 2014 Sep 12;9(9):e106043. doi: 10.1371/journal.pone.0106043 (PMC4162544; doi:10.1371/journal.pone.0106043)
Supplement: File S2 — (ZIP) [file pone.0106043.s002.zip › inc.sim2.R]

fct_inc <- function(a){
   return(max(0, a-30)/ 3000)
}
