# Supplementary material for: Lexis Diagram and Illness-Death Model: Simulating Populations in Chronic Disease Epidemiology
Source: PLoS One. 2014 Sep 12;9(9):e106043. doi: 10.1371/journal.pone.0106043 (PMC4162544; doi:10.1371/journal.pone.0106043)
Supplement: File S2 — (ZIP) [file pone.0106043.s002.zip › inc.sim3.R]

fct_inc <- function(age_)
{
   ag_       <- seq(2.5, 87.5, by = 5)
   inc_f     <- 1.0e-5*c(0.2, 0.4, 1.1, 3.8, 6.3, 8.7, 11.3, 11.8, 12.7, 13.1, 13.6, 12.7, 11.7, 11.2, 7.1, 6.7, 3.5, 1.3)
   fct_inc_f <- smooth.spline(ag_, inc_f,   df=8)
   return(pmax(0, predict(fct_inc_f, age_)$y))
}
