# Supplementary material for: Lexis Diagram and Illness-Death Model: Simulating Populations in Chronic Disease Epidemiology
Source: PLoS One. 2014 Sep 12;9(9):e106043. doi: 10.1371/journal.pone.0106043 (PMC4162544; doi:10.1371/journal.pone.0106043)
Supplement: File S2 — (ZIP) [file pone.0106043.s002.zip › readme.txt]

These are the source files of the test-cases for usage in the statistical software R (The
R Foundation for Statistical Computing).

Unfold the zip file into one folder, say D:\myFolder\myRscripts. This folder should
at least contain the following files:

===== <start of list> =====
   cutCases.R
   inc.sim2.R
   inc.sim3.R
   interpArray.R
   lineIntegral.R
   m0.sim2.R
   m0.sim3.R
   sampleLine.R

   simulation1.R
   simulation2.R
   simulation3.R
   simulation4.R
===== < end of list > =====

Each test-case from the paper can be run in R (The R Foundation for Statistical Computing)
by calling the corresponding script (simulationX.R) from an R console. In R, be sure that
the working directory is D:\myFolder\myRscripts. Especially simulations 3 and 4 may take
a few minutes to finish (depending on the PC). Other than the simulationX.R-files are
functions automatically called from the simulation.
